# Supplementary material for: Macrolides from Streptomyces sp. SN5452 and Their Antifungal Activity against Pyricularia oryzae
Source: Microorganisms. 2022 Aug 9;10(8):1612. doi: 10.3390/microorganisms10081612 (PMC9416504; doi:10.3390/microorganisms10081612)
Supplement: Supplementary file 1 [file microorganisms-10-01612-s001.zip]

Archive with 1 entries (1 files):
- microorganisms-1858881-supplementary for pub.pdf
